# Supplementary material for: Splitting on categorical predictors in random forests
Source: PeerJ. 2019 Feb 7;7:e6339. doi: 10.7717/peerj.6339 (PMC6368971; doi:10.7717/peerj.6339)
Supplement: Supplemental Information 2 [file peerj-07-6339-s002.zip]

Archive with 19 entries (15 files):
- replication/
- replication/real-data/
- replication/real-data/real-data.R
- replication/real-data/import-data.R
- replication/real-data/real-data.Rds
- replication/real-data/algorithms.R
- replication/real-data/problems.R
- replication/simulation_censoring/
- replication/simulation_censoring/simulation_censoring.R
- replication/simulation_censoring/algorithms.R
- replication/simulation_censoring/problems.R
- replication/simulation_censoring/simulation_censoring.Rds
- replication/simulation/
- replication/simulation/simulation.R
- replication/simulation/absent_levels.R
- replication/simulation/algorithms.R
- replication/simulation/tree_size.R
- replication/simulation/simulation.Rds
- replication/simulation/problems.R
