# Supplementary material for: Splitting on categorical predictors in random forests
Source: PeerJ. 2019 Feb 7;7:e6339. doi: 10.7717/peerj.6339 (PMC6368971; doi:10.7717/peerj.6339)
Supplement: Supplemental Information 2 [file peerj-07-6339-s002.zip › replication/real-data/problems.R]

## -------------------------------------------------------------- ##
## Problem definitions for real data study
## Called by real-data.R
## -------------------------------------------------------------- ##

library(survival)

## Cross validation
crossval <- function(data, job, num_folds, fold, ...) {
  n <- nrow(data)
  folds <- split(sample(n, n), cut(1:n, num_folds, labels = FALSE))
  test <- folds[[fold]]
  train <- setdiff(seq_len(n), test)
  list(test = test, train = train)
}
